# Supplementary material for: Berberine Suppresses Influenza A Virus-Triggered Pyroptosis in Macrophages via Intervening in the mtROS-MAVS-NLRP3 Inflammasome Pathway
Source: Viruses. 2025 Apr 7;17(4):539. doi: 10.3390/v17040539 (PMC12030943; doi:10.3390/v17040539)
Supplement: Supplementary file 1 [file viruses-17-00539-s001.zip]

Archive with 1 entries (1 files):
- viruses-3516530-supplementary.pdf
